# Supplementary material for: Metagenome and Metatranscriptome Analyses Using Protein Family Profiles
Source: PLoS Comput Biol. 2016 Jul 11;12(7):e1004991. doi: 10.1371/journal.pcbi.1004991 (PMC4939949; doi:10.1371/journal.pcbi.1004991)
Supplement: S6 Table — (XLSX) [file pcbi.1004991.s006.xlsx]

## Sheet: Sheet1
Name	#Pfams	HMMER3
		#t.r.	#t.c.
Bacteriocin	13	63	15
B. Lactone	1	0	0
H. Lactone	1	0	0
Lanti pep.	6	7	5
NRPS	3	1942	281
Oligo sac.	3	5031	739
PKS	1	0	0
Terpene	3	3	2
Thiopeptide	1	75	12
