# Supplementary material for: Metagenome and Metatranscriptome Analyses Using Protein Family Profiles
Source: PLoS Comput Biol. 2016 Jul 11;12(7):e1004991. doi: 10.1371/journal.pcbi.1004991 (PMC4939949; doi:10.1371/journal.pcbi.1004991)
Supplement: S10 Table — (XLSX) [file pcbi.1004991.s010.xlsx]

## Sheet: Sheet1
Subject ID	Accession (Supragingival)	Accession (Stool)
241743	SRX098530	SRX877209
241760	SRX691422	SRX024944
241771	SRX876998	SRX877102
241778	SRX101411	SRX877002
241817	SRX023645	SRX023391
257122	SRX192046	SRX027119
